# Supplementary material for: FOXP1 and TP63 involvement in the progression of myelodysplastic syndrome with 5q- and additional cytogenetic abnormalities
Source: BMC Cancer. 2014 Jun 3;14:396. doi: 10.1186/1471-2407-14-396 (PMC4059025; doi:10.1186/1471-2407-14-396)
Supplement: Additional file 1 — List of AML/MDS cases investigated for immunohistochemistry analysis. The result for anti-FOXP1 antibody is reported in arabic numbers (from 0 to 4). Anti-TP40 and anti-TP63 antibodies result is expressed by + (positive) or – (negative). [file 1471-2407-14-396-S1.xls]

## Sheet: Sheet1
Case No.	Karyotype	WHO diagnosis	Disease status	anti-FOXP1 positivity level	anti-p40 result	anti-TP63 result
9273	46,XY[20]	RCMD	Failure after Erythropoietin, stable after Azacytidin since 1 year, no further treatment	0	-	-
357/12	46,XX,del(5)(q13q33)[14]/46,XX[6]	RCMD	Complete remission after Lenalidomide	1	-	-
1435/11	43~45,XY,-5,del(7)(q21q36),-9,add(12)(p11),-13,+16,add(17)(p11),+19,del(21)(q?),+22[cp7]	RCMD	Lost response to Azacytidine in 2013, Died	1	-	-
423/12	46,XX,del(5)(q13q31),del(6)(q21q23),del(11)(q13q23)[5]/46,XX[10]	RCMD	Stable under Azacytidine	1	-	-
1143/13	46,XX,del(5)(q13q33)[12]/46,XX[6]	RCMD	Stable, no treatment	1	-	-
117/04	46,XY,del(5)(q13q33)[15]	RAEB-1	No information	1	-	-
558/10	46,XX,del(5)(q13q31)[15]	5q- syndrome	Stable under Lenalidomide	1	-	-
7737	46,XX,del(5)(q13q31),+21[6]	RAEB-2	Failure after Lenalidomide+Azacytdine, Died	2	-	-
866/08	46,XX,del(5)(q13q31)[8]/46,XX[6]	5q- syndrome	Stable under Lenalidomide	2	-	-
588/12	42~46,XY,del(4)(q24),-5,der(7)(q?),add(12)(p13),der(15)(q?),-17,del(22)(q11),+mar,+ring[cp12]	RCMD	No information	3	-	-
2281/13	46,XY[10]	RCMD	Stable, no treatment	3	-	-
3179/13	46,XX[10]	RCMD	Stable, no treatment	3	-	-
4184/12	46,XY[10]	RAEB-1	Stable under Azacytidine	3	-	-
2374A1	46,XX,del(5)(q13q31),-7[3]	MDS,U	Failure after Lenalidomide, Died	3	-	-
8447*	46,XX,inv(3)(p?26q?13),del(5)(q31q35)[20].ish del(5)(q31.2q31.2)(EGR1-)	MDS,U	Treated with hydroxyurea, progressed quickly towards AML, Died	3	-	+
1235/13	46,XX,del(5)(q13q31)[3]/46,XX[17]	5q- syndrome	Stable under Lenalidomide and Erythropoietin	3	-	-
10728/12	48,XY,+der(1)r(1)(p36q34),del(5)(q15q31),+6,+8,-13[5]/46,XY,del(5)(q15q31),+6,+8,add(11)(p15),del(12)(p?),-13 [1]/46,XY[3]	Acute myeloid leukemia, not otherwise specified: acute myelomonocytic leukemia	Remission with daunorubicin+AraC, then treated with intermediate dosage AraC, Died	2	-	-
10727/12	45~48,XY,del(5)(q13q31),del(7)(q22q26),+1~4mar[6]/46,XY[1]	Acute myeloid leukemia, not otherwise specified: AML with minimal differentiation	Complete remission after Idarubicin+AraC; then relapse after three months; failure after a second cycle of Idarubicin+AraC, Died	3	-	-
4288/12	46,XX,del(5)(q22q33)[8]/46,XX[12]	Acute myeloid leukemia with myelodysplasia-related changes	Failure after Idarubicin+AraC, failure after AraC+Mitoxantrone+Etoposide, Died	3	-	-
1245/12	47,XY,+8[10]	Acute myeloid leukemia with myelodysplasia-related changes	Failure after low-dose AraC, failure after Azacytidine, Died	3	-	-
4821/02	46,XX,del(5)(q15q32)[24]/46,XX[4]	Acute myeloid leukemia with myelodysplasia-related changes	No information	3	-	-
635/12	46,XX[10]	Acute myeloid leukemia, not otherwise specified: AML with minimal differentiation	Complete remission after daunorubicin+AraC; complete remission after intermediate dosage AraC, then relapse, Died	4	-	-
2344/13	46,XY,inv(16)(p11;q11)[2]/46,XY[11]	Acute myeloid leukemia with recurrent genetic abnormalities, inv(16)(p13.1q22) or t(16;16)(p13.1;q22); CBFB-MYH11	Failure with daunorubicin+AraC, then complete remission with FLAG-IDA (fludarabine-high dosage AraC, idarubicine)	4	-	-
	MDS
	AML
List of abbreviations:
RCMD: Refractory citopenia with multilineage displasia
RAEB: Refractory Anemia with Excess of Blasts
MDS,U: MDS unclassifiable
*patient under study
